# Supplementary material for: Functional redundancy and formin-isoform independent localization of tropomyosin paralogs in Saccharomyces cerevisiae
Source: PLoS Genet. 2025 Sep 9;21(9):e1011859. doi: 10.1371/journal.pgen.1011859 (PMC12440208; doi:10.1371/journal.pgen.1011859)
Supplement: S3 Table — Graphed values for all the graphs represented in the main figures. (XLSX) [file pgen.1011859.s017.xlsx]

## Sheet: Fig. 1C
	Small Bud				Medium Bud				Large Bud
	wildtype	Δtpm1 - mNG-Tpm1	Δtpm1 - mNG-ASTpm1		wildtype	Δtpm1 - mNG-Tpm1	Δtpm1 - mNG-ASTpm1		wildtype	Δtpm1 - mNG-Tpm1	Δtpm1 - mNG-ASTpm1
	2.76	2.05	3.44		3.36	2.12	4.08			2.216	3.23
	4.33	1.86	3		3.57	2.72	3.55		4.42	2.25	4.81
	3.34	1.87	3.39		3.7	1.86	3.67		3.16	2.09	4.81
	3.63	2	4.13		3.339	2.63	4.52		3.08	2.38	3.99
	3.93	2.57	4.14		3.5	2.31	4.14		5	2.79	2.73
	3.46	1.41	4.63		3.47	2.32	3.78		3.79	2.17	2.69
	3.01	1.95	3.72		3.33	2.58	4.88		4.93	1.71	4.12
	3.55	1.35	4.16		3.8	2.4	3.1		3.42	2.06	3.1
	3.89	2.5	4.03		3.53	2.62	3.36		4.3	1.54	3.56
	3.16	2.01	3		3.87	1.82	3.7		3.24	2.2	3.97
	3.91	2.32	4.4		4.14	2.11	3.67		3.8	2.64	4.01
	3.64	1.72	6.32		2.62	1.53	2.95		3.21	2.07	4.47
	3.82	2.15	3.55		3.59	2.67	3.91		4.62	3.01	4.14
	3.01	1.61	4.07		3.86	2.4	4.53		3.23	2.22	4.06
	3.61	2.04	3.56		3.36	1.8	3.34		3.8	1.94	4.73
	wildtype	Δtpm1 - mNG-Tpm1	Δtpm1 - mNG-ASTpm1		wildtype	Δtpm1 - mNG-Tpm1	Δtpm1 - mNG-ASTpm1		wildtype	Δtpm1 - mNG-Tpm1	Δtpm1 - mNG-ASTpm1
Mean	3.53667	1.96067	3.96933		3.53593	2.25933	3.812		3.85714	2.21907	3.89467
SD	0.422402	0.350601	0.808583		0.345373	0.371685	0.544193		0.681463	0.379916	0.700192
Median	3.61	2	4.03	#NUM!	3.53	2.32	3.7	#NUM!	3.795	2.2	4.01

## Sheet: Fig. 1E
	Mitochondrial fragment number
	wildtype	empty	mNG-Tpm1	mNG-ASTpm1				wildtype	empty	mNG-Tpm1	mNG-ASTpm1
							Mean	3.33333	8.73333	3.8	3.13333
	3	21	3	1			SD	1.49603	5.13346	1.32017	1.35576
	5	11	4	3			Median	3	7	3	3
	3	3	5	3
	5	13	3	4
	1	6	3	7
	5	11	4	3
	4	5	3	3
	3	7	5	2
	5	6	5	2
	5	10	3	4
	3	4	3	3
	3	14	6	3
	3	13	2	2
	1	4	2	3
	1	3	6	4

## Sheet: Fig. 2B
	Tpm-bound cable length
	wildtype	Δbnr1	Δbni1				wildtype	Δbnr1	Δbni1
	4.63887	4.91074	5.27558			Mean	5.46311	5.62397	5.31818
	4.88467	4.26115	5.98917			SD	0.788218	0.921501	0.756372
	5.46518	5.34669	4.86151			Median	5.39313	5.49353	5.25666
	4.98643	5.23433	5.63151
	5.10769	4.44024	4.82046
	3.8186	4.77438	7.26218
	4.00898	5.36308	5.95821
	5.03357	4.96885	5.47635
	4.46475	5.37618	5.45316
	4.81617	6.81732	4.96357
	4.12752	5.76589	5.66483
	5.60607	5.28264	5.96028
	4.31647	5.78824	4.75211
	5.89802	5.77025	4.23664
	4.64589	4.97294	5.03057
	5.56273	4.95839	4.41243
	5.72466	5.83872	5.36251
	4.17034	6.46241	5.91909
	4.41667	4.3266	4.702
	6.11229	4.95826	6.70203
	5.68867	6.30629	5.2102
	7.02873	5.88345	5.02851
	5.38478	5.24046	4.82197
	5.02573	5.35674	6.33138
	5.56263	5.06066	5.47716
	6.59577	3.91025	8.22096
	4.93245	4.58111	5.22685
	4.79776	5.09284	5.6863
	5.53504	4.86014	6.03895
	5.8349	5.17971	4.63267
	6.14547	4.88387	4.09659
	6.31043	4.92219	4.82646
	6.25994	4.47501	5.16994
	6.12298	4.20659	5.98182
	6.70777	3.62661	4.23031
	5.28447	5.10851	5.21139
	3.41225	5.67558	5.45402
	5.17923	5.41165	4.68502
	5.02152	5.01191	7.89147
	4.55489	5.08909	4.93612
	5.62207	5.39189	5.4955
	4.55673	5.04708	5.08274
	6.10047	3.93067	5.94257
	5.97417	3.89539	5.71692
	6.17529	5.00103	5.73433
	4.57752	5.57477	5.6637
	4.908	4.95239	6.22425
	4.95272	5.70892	7.60697
	5.14557	4.7742	7.19808
	3.69992	6.48633	5.68487
	4.22668	6.5582	5.5502
	5.58318	5.79907	4.67943
	4.8557	3.6493	6.70677
	4.28756	5.74998	6.65315
	3.22347	4.81772	5.3205
	5.88482	5.44739	6.09166
	5.27349	5.57702	5.4476
	5.48099	6.04402	6.54078
	5.32109	7.59271	5.27781
	4.41777	5.37144	5.84309
	5.21159	4.49352	5.4476
	4.98481	5.56802	6.54078
	4.47832	4.97058	5.27781
	4.41081	4.94236	5.84309
	3.144	5.43713	4.89406
	6.22877	6.3765	5.21003
	4.60636	5.6866	5.40094
	4.95597	5.06353	4.56607
	5.15728	6.00251	6.09529
	5.10273	4.73866	5.40644
	4.99753	5.67496	6.22509
	6.21859	6.30673	9.03776
	4.61133	6.32359	4.84832
	4.39336	5.74864	4.75404
	5.70085	6.30693	7.07469
	5.34863	4.71733	5.9149
	5.13105	4.01979	4.8915
	5.16469	5.81776	4.96715
	4.86026	5.3341	6.43117
	6.47988	5.58254	4.55684
	5.37889	4.78048	4.71625
	6.15838	5.89878	4.58587
	5.24431	5.13297	5.23929
	6.51547	5.82196	4.75176
	5.39115	5.73686	6.06986
	5.66697	5.52041	4.86929
	6.1409	5.47736	4.94141
	4.6472	5.25836	6.18391
	4.88468	5.32037	6.39752
	6.16056	5.85948	5.3784
	5.11763	5.2369	6.76464
	4.72953	4.43112	5.40504
	5.02863	4.78041	5.00484
	5.13277	6.23951	6.37729
	5.00266	6.51241	5.46324
	5.13071	5.33782	5.47896
	4.59896	5.80002	4.6875
	5.91517	6.41243	6.24941
	4.54252	4.04955	5.19221
	3.94347	4.74306	4.80474
	6.35357	6.73725	4.88851
	5.00682	5.68916	4.85676
	6.14177	6.84142	6.21921
	6.03842	6.05475	5.6908
	6.03842	7.06161	5.1427
	5.75073	5.90286	5.56545
	5.85536	6.2088	6.32485
	6.57949	7.1757	5.01411
	5.80985	5.46188	5.86711
	5.21966	7.70622	5.22204
	5.80154	4.5625	5.4939
	5.93952	5.23904	5.45858
	4.95125	4.75737	6.55048
	6.26732	5.49367	4.94654
	5.50003	5.75664	4.71118
	5.1176	7.63124	4.11215
	6.82387	6.10013	5.62938
	4.91187	7.93815	5.53379
	4.86419	6.23005	6.03128
	5.29183	5.28311	4.17501
	4.99502	6.44281	5.02656
	5.44794	7.6033	5.17549
	4.04807	4.66593	4.99174
	4.89238	5.95512	5.24569
	5.40483	6.09217	4.64825
	5.46345	5.39327	4.72415
	6.20559	6.29926	3.97364
	6.20622	7.07739	5.08708
	4.99776	5.7083	4.27938
	5.4081	6.57357	5.52233
	7.1915	6.06934	4.68648
	4.67293	7.22915	4.80113
	5.33965	7.71599	5.39846
	4.83537	6.55099	3.92281
	6.2669	6.64509	4.68971
	6.00257	7.06588	5.2663
	5.75166	6.45816	4.10426
	6.02104	6.54851	4.45701
	4.58471	7.28228	7.0788
	5.56294	6.94296	5.12736
	4.35	6.798	5.74763
	4.92753	4.74479	5.12783
	6.2634	5.75613	5.25107
	4.52748	5.41359	5.94984
	6.82632	6.37537	5.02923
	6.40656	5.66995	4.45006
	5.83103	8.8617	4.56585
	6.19718	5.14592	5.4939
	4.86666	4.75988	5.63628
	5.42683	4.7595	4.42114
	7.95946	6.72704	4.90027
	6.835	5.67934	4.86855
	6.69364	6.8316	6.22168
	5.48753	6.04493	5.69408
	4.45247	7.05179	5.14596
	6.04814	5.89304	5.56871
	4.62484	6.19898	6.32928
	5.81185	7.16588	5.02571
	6.07901	5.45206	5.87849
	7.76989	7.68258	5.23374
	6.44438	4.56236	5.50561
	6.20988	5.2389	5.4703
	7.43295	4.75723	6.5621
	6.7225	5.49353	4.9587
	5.91243	5.7565	4.7233
	4.66285	7.631	4.12556
	4.4641	6.09489	5.64207
	5.70184	7.92291	5.54648
	5.80323	6.21583	6.04398
	8.33634	5.26887	4.19234
	5.06185	6.42862	5.04394
	7.21109	7.58922	5.19301
	5.70437	4.65279	5.00926
	6.5397	5.94198	5.26322
	5.83842	6.07991	4.66548
	5.349	5.38111	4.74137
	7.4294	6.28777	3.99072
	5.30067	7.0659	5.10451
	5.61785	5.69643	4.30592
	7.23066	6.55171	5.55237
	6.07862	6.64647	4.71043
	6.21887	7.05653	4.82614
	6.14098	7.5429	5.42345
	6.93219	6.46714	3.97379
	6.26729	6.56224	4.69744
	5.61876	7.05227	5.27621
	6.52959	6.44435	4.11642
	5.30394	6.53475	4.46917
	5.343	7.19742	7.10091
	5.78742	6.8581	5.13872
	5.48133	6.71314	5.75999
	8.4305	4.74222	5.13918
	5.10727	5.75377	5.26226
	4.84368	5.41123	5.97104
	6.16984	6.37302	5.05089
	6.72708	5.65373	4.47105
	4.99906	8.84549	4.58683
	6.21246	5.12915	5.50561
	6.57757	4.74186	5.6485
	5.63971	4.93283	4.44296
	5.64645
	5.4474	4.0781	5.1203
	5.522	4.5168	5.5617
	5.0966	6.785	4.8411
	5.3813	5.5627	5.1229
	5.1421	5.7915	5.4462
	6.9746	5.0604	4.4855
	5.4127	5.9691	6.5079
	4.8416	4.1717	5.0141
	5.8062	4.0889	4.7241
	5.0003	4.7689	5.222
	5.4863	5.4648	5.0871
	5.4469	4.5978	5.4586
	4.7833	5.273	4.707
	5.5495	5.5039	4.9465
	4.6948	6.5853	4.8011
	5.7575	4.9259	4.1121
	4.7976	6.0869	3.9228
	5.2951	5.1908	5.3784
	5.2984	5.598	5.2663
	4.9594	5.6325	5.405
	5.0412	6.4644	5.2663
	5.3017	5.3771	6.3773
	5.1426	4.8549	5.8431
	5.8926	6.1836	5.479
	5.0454	5.1654	5.21
	5.7241	5.4358	6.2494
	5.5482	5.2356	4.7961
	4.868	6.1236	5.409
	5.2691	4.741	5.2863
	4.2648	5.015	4.8669
	5.2942	3.985	4.782
	5.8471	6.4273	5.4217
	6.0019	6.497	6.0898
	5.9107	5.3832	4.6483
	6.0815	5.121	5.8671
	4.7476	5.298	3.9736
	5.2988	4.662	6.4545
	6.4779	5.3905	4.2794
	4.7741	6.3752	6.5505
	5.9757	4.7739	4.6865
	5.1891	5.2636	4.7112
	5.4277	3.9936	5.3985
	5.3515	5.1808	5.6294
	5.0628	5.7408	4.6897
	4.5393	6.7027	5.2663
	5.2453	5.531	4.1043
	5.1715	5.3083	5.5338
	4.8246	4.2856	4.8885
	6.3867	5.263	6.2192
	6.0119	5.2403	5.2089
	5.45927	4.16369	5.13071
	5.53389	4.60402	5.68988
	5.1085	6.87184	4.96441
	5.39313	5.676	5.13396
	5.15398	5.90481	5.45277
	6.98648	5.17376	4.49217
	5.42236	6.08248	6.47433
	4.85119	4.28606	4.97581
	5.80557	4.20322	4.68508
	5.00883	4.8832	5.18197
	5.49475	5.5791	4.96116
	5.45533	4.71216	5.31243
	4.80074	5.41732	4.722
	5.56684	5.64825	4.97749
	4.71214	6.72961	4.28738
	5.76841	5.06129	3.90957
	4.81126	6.09215	5.3898
	4.81463	5.50092	5.27573
	5.47565	5.5354	5.42739
	5.05739	6.36729	5.27573
	5.80984	5.27995	6.37697
	5.15062	4.75785	5.82622
	5.90055	6.08784	5.47642
	5.05304	5.0837	5.89092
	5.73166	5.35416	6.34108
	5.56555	5.15303	4.87019
	4.87831	6.04008	5.35127
	5.28118	4.72909	5.20754
	4.27792	5.00312	5.85183
	5.80025	3.97313	5.14775
	6.05501	6.46677	4.62484
	5.96436	6.5365	5.76471
	6.13513	5.42425	4.93923
	4.7607	5.16207	4.86452
	5.8039	5.33801	5.38698
	6.49292	4.70207	3.79351
	4.78737	5.38868	4.75665
	5.98801	6.37366	4.69366
	5.39026	4.78358	5.33451
	5.51809	5.26868	5.73787
	5.4419	4.00107	5.31375
	5.15318	5.19619	5.33383
	4.62272	5.77503	6.32125
	5.28845	6.73693	6.27004
	5.21226	5.62427	5.42192
	4.81061	5.40157	6.37444
	6.40335	4.42893	5.62807
	6.02151	5.26799	4.93169
	4.77031	5.24535	3.9683
	5.28398	4.31229	4.22644
		3.98618

## Sheet: Fig. 2C
	Tpm-bound cable number
	wildtype	Δbnr1	Δbni1				wildtype	Δbnr1	Δbni1
	6	5	6			Mean	5.41196	4.59801	4.80667
	6	4	2			SD	1.24755	0.970153	1.26542
	4	3	5			Median	5	5	5
	5	5	5
	7	5	5
	5	4	4
	4	4	7
	3	5	8
	7	4	6
	5	3	5
	6	5	5
	3	5	4
	5	6	4
	5	3	5
	5	7	8
	8	4	6
	4	4	5
	5	2	6
	4	4	5
	5	5	4
	5	6	5
	3	3	5
	5	3	7
	5	3	3
	5	4	7
	4	4	5
	5	5	5
	6	3	5
	5	3	3
	6	4	5
	5	4	6
	5	3	5
	4	4	5
	6	6	5
	4	4	5
	6	3	6
	5	4	5
	6	5	6
	3	4	4
	5	3	7
	4	5	5
	5	4	6
	5	5	5
	3	5	4
	4	4	5
	5	3	5
	6	6	4
	7	4	4
	6	4	6
	4	4	5
	4	4	3
	5	4	6
	5	3	4
	5	5	3
	6	4	6
	6	3	6
	5	3	7
	6	2	4
	6	2	5
	4	5	2
	5	4	7
	5	4	4
	4	5	5
	4	6	2
	6	5	4
	4	4	5
	3	5	4
	5	5	4
	6	3	5
	6	4	5
	5	4	4
	4	3	1
	4	4	5
	4	2	6
	4	4	4
	4	3	6
	6	4	9
	5	3	7
	4	5	6
	5	4	6
	5	5	7
	4	4	7
	6	4	9
	5	3	4
	5	4	7
	5	3	7
	4	4	6
	6	4	5
	6	3	5
	4	4	4
	5	5	5
	4	5	5
	4	5	9
	5	4	6
	4	4	6
	4	5	5
	5	6	6
	5	5	3
	5	4	4
	5	2	6
	6	6	6
	7	5	6
	5	5	5
	8	4	7
	7	6	4
	7	6	5
	6	4	7
	7	4	4
	6	4	6
	8	3	6
	8	4	3
	5	4	5
	6	4	4
	6	5	6
	5	6	5
	6	3	6
	6	6	4
	5	4	4
	6	5	4
	7	5	4
	6	5	6
	8	5	5
	3	6	7
	7	4	4
	5	6	5
	6	5	4
	5	7	5
	5	5	5
	6	5	5
	7	6	5
	5	6	5
	6	5	3
	4	5	5
	7	6	6
	6	6	3
	8	5	3
	7	5	5
	7	4	6
	8	4	5
	4	6	5
	8	5	6
	8	4	5
	7	5	4
	7	6	4
	5	5	5
	6	5	5
	5	4	4
	6	4	5
	7	4	6
	7	3	6
	8	6	6
	7	5	6
	7	5	5
	7	5	7
	6	5	4
	5	6	5
	6	5	7
	7	4	4
	5	5	6
	7	5	6
	6	4	3
	6	6	5
	7	5	4
	7	4	6
	6	6	5
	8	6	6
	7	5	4
	7	4	4
	8	4	4
	6	4	4
	5	4	6
	7	6	5
	7	6	7
	6	4	4
	8	6	5
	6	6	4
	5	4	5
	6	5	5
	8	6	5
	4	5	5
	8	5	5
	8	5	3
	7	5	5
	7	6	6
	5	4	3
	6	6	3
	5	6	5
	6	4	6
	6	6	5
	8	5	5
	7	6	6
	8	5	5
	7	5	4
	7	4	4
	8	4	5
	4	4	5
	6	3	4
	5	4	5
	6	6	6
	7	5	6
	7
	6	4	3
	6	6	4
	5	5	2
	6	5	3
	3	5	4
	4	6	4
	7	4	2
	5	6	4
	4	5	4
	2	5	6
	6	4	5
	3	6	5
	6	5	5
	5	3	6
	6	4	3
	4	5	6
	4	5	6
	7	5	4
	5	4	3
	5	6	5
	6	5	3
	4	4	6
	4	5	2
	5	4	5
	6	6	5
	6	5	3
	6	5	4
	5	5	4
	4	5	3
	5	5	4
	5	4	4
	3	5	5
	5	4	4
	6	4	5
	5	5	6
	6	4	5
	5	6	3
	3	5	5
	6	4	4
	5	4	5
	6	5	5
	4	3	5
	5	5	4
	5	5	3
	6	4	3
	5	5	5
	5	4	4
	4	6	6
	4	4	5
	4	5	5
	5	5	3
	6	4	4
	4	5	2
	4	5	3
	6	4	4
	5	4	4
	4	5	2
	5	4	4
	3	4	4
	6	5	6
	4	6	5
	5	4	5
	6	5	5
	4	6	6
	5	3	4
	6	4	6
	5	6	6
	4	5	4
	3	5	3
	5	4	5
	4	5	3
	6	4	6
	4	4	2
	5	6	5
	6	5	5
	5	4	4
	6	5	4
	5	6	4
	5	5	3
	6	4	4
	5	6	4
	6	4	5
	6	5	4
	5	3	5
	3	5	3
	5	6	5
	5	6	3
	4	5	5
	5	4	4
	6	5	5
	5	6	5
	6	5	5
	5	6	4
	4	5	3
	5	4	3
	6	5	5
	5	6	4
	5	4	6
	4	4	5
	4	5	5
		5

## Sheet: Fig. 2E
	Tpm-bound cable length
	wildtype	Δbnr1	Δbni1				wildtype	Δbnr1	Δbni1
	5.02543	5.67421	5.37071			Mean	5.4108	5.58615	5.3211
	4.03414	5.64053	4.61551			SD	0.871393	0.866783	0.829358
	4.09536	4.15661	5.11816			Median	5.30908	5.60073	5.25378
	4.08935	6.0608	6.4774
	4.97963	5.77957	5.88279
	4.41375	3.65184	5.58223
	3.93598	4.59674	4.77929
	4.11281	5.05171	6.23803
	5.63644	5.08313	4.30227
	3.87956	5.4617	5.18916
	6.74145	5.01405	4.18121
	4.38755	4.38958	5.1937
	4.51524	4.52362	5.64718
	3.9244	5.28362	5.77855
	4.68494	4.02408	4.59447
	4.99727	4.10048	5.26975
	5.60124	4.72793	5.02685
	5.58952	7.53881	5.06861
	4.00269	5.57428	5.28116
	6.13427	4.65593	6.34331
	4.77512	4.58354	6.1027
	5.27253	6.02114	4.17428
	6.86091	5.68232	5.55542
	4.13948	6.02213	6.02383
	4.81956	4.04564	4.56555
	5.2442	4.30845	5.91076
	5.19277	5.41878	5.32888
	5.08651	3.91992	4.01965
	3.18381	3.88125	5.34374
	5.24064	5.17329	5.99451
	4.92955	4.74192	5.63309
	5.95155	4.86142	4.48648
	7.0296	5.7773	4.39042
	5.05523	3.13189	6.80891
	5.11587	6.44926	5.22278
	5.25903	5.72076	5.50959
	5.20967	5.94132	4.122
	4.83056	5.12898	5.05611
	4.84151	5.61028	4.56203
	4.41181	5.03779	5.61523
	5.52772	3.90272	5.20602
	5.63874	5.51129	6.40242
	5.31473	5.88331	5.45373
	4.31261	5.21666	3.85829
	4.53392	5.5115	5.00243
	5.18434	5.73917	5.86308
	5.3007	5.55574	4.25361
	6.0383	5.91911	5.23281
	5.0583	4.4459	4.77349
	5.9393	5.27597	5.6133
	4.57474	4.94861	5.811
	5.36646	5.5808	5.11292
	4.44987	6.3546	6.52484
	5.06672	5.57204	3.85136
	4.74457	6.46651	4.31217
	3.38794	4.7081	5.27204
	4.79054	5.53307	5.13897
	5.34337	7.22932	5.04257
	5.10384	4.5963	4.21118
	4.63574	5.05494	5.22018
	5.2133	4.16403	5.04052
	4.08189	4.71848	4.86284
	4.54589	4.0071	4.41672
	5.20617	5.28538	3.49077
	5.03266	6.29778	4.41692
	5.3036	6.01578	5.60533
	4.39258	6.45053	5.13346
	5.62314	5.99157	4.1643
	4.95253	4.67284	5.5185
	5.48442	6.23325	6.12715
	5.23018	6.20212	4.84048
	4.30731	6.66303	4.90877
	4.54615	6.38031	4.4656
	5.61391	4.12955	5.81531
	4.93905	5.84348	6.94609
	4.10252	6.58329	5.4375
	4.48329	6.51782	6.19511
	3.886	5.30957	2.78794
	4.01946	5.44156	5.85933
	4.81093	5.04354	6.00526
	4.22164	5.61567	4.91207
	4.09263	5.43208	6.63936
	4.80528	5.97241	4.07443
	5.49384	4.66812	6.54155
	3.92298	4.98892	6.15389
	4.76361	4.5594	4.69318
	4.92566	5.35294	6.09935
	4.3787	6.93244	4.57262
	5.30181	5.32668	4.94463
	6.14	5.21541	4.85393
	5.0651	5.05323	4.09551
	4.70218	5.59846	4.81085
	6.8453	4.57412	4.26266
	6.20475	5.45343	4.86594
	4.21207	6.74479	4.38665
	5.25091	6.23353	5.8934
	4.49008	7.12824	6.58111
	4.30916	5.34953	5.33985
	5.28395	3.82926	4.95428
	5.6462	5.37118	4.74945
	6.15	6.09	6.01
	6.04	7.11	6.46
	6.22	4.89	5.78
	5.49	6.54	4.19
	4.69	6.59	6.05
	6.07	4.03	5.92
	6.52	4.84	5.43
	4.62	4.24	5.16
	5.94	5.09	5.01
	4.72	6.04	4.25
	5.09	5.93	5.08
	4.23	5.17	6.42
	5.01	5.48	5.07
	5.61	4.92	5.21
	5.14	6.71	5.25
	5.99	5.55	4.78
	5.77	6.23	4.02
	5.19	6.13	5.08
	4.57	6.18	4.11
	4.69	6.17	4.35
	6.06	4.64	6.31
	4.19	5.63	4.15
	6.42	5.65	5.18
	4.59	4.44	4.23
	5.71	6.03	4.06
	5.18	4.14	4.55
	5.56	6.34	4.56
	5.03	4.19	6.23
	5.74	5.01	5.25
	5.55	6.22	4.59
	5.34	4.19	5.49
	5.74	5.06	5.32
	5.39	5.77	5.55
	6.11	5.37	6.57
	5.74	5.87	5.38
	4.23	4.24	4.51
	5.82	4.51	5.56
	6.15	6.07	5.46
	6.38	6.27	6.32
	6.29	6.16	5.37
	4.84	4.42	5.24
	4.02	6.51	6.53
	4.48	5.15	4.97
	5.72	5.58	6.27
	4.18	4.28	6.15
	6.34	5.94	6.32
	4.67	4.56	5.22
	4.52	5.22	4.45
	3.26	6.37	4.44
	5.14	4.68	5.77
	6.69	5.77	5.04
	5.12	4.42	5.91
	4.63	5.64	6.61
	4.29	6.58	5.98
	5.63	6.27	4.31
	4.87	4.59	4.47
	4.18	5.92	6.41
	6.57	5.01	5.59
	5.35	5.85	5.75
	4.68	6.47	4.61
	5.92	4.31	4.67
	4.46	4.15	6.63
	4.84	5.19	6.03
	5.01	5.77	4.72
	5.13	6.46	4.86
	5.42	4.63	5.33
	4.84	5.48	4.96
	5.04	4.96	5.83
	5.59	4.71	4.17
	4.04	5.98	4.51
	4.59	4.74	5.47
	4.85	6.78	6.36
	6.16	5.11	6.02
	4.61	4.44	5.68
	5.61	4.68	5.79
	5.33	5.23	4.01
	6.51	4.87	4.46
	6.45	4.72	5.13
	5.78	5.56	6.72
	4.03	4.53	5.72
	5.56	5.23	5.43
	6.06	5.72	6.64
	6.55	5.26	5.62
	4.72	6.13	4.73
	5.84	4.28	6.73
	6.08	6.02	6.56
	5.94	6.42	5.98
	4.78	6.55	4.73
	5.24	5.32	4.14
	4.45	3.51	4.05
	4.23	5.23	5.32
	5.01	4.36	6.23
	5.75	4.02	6.67
	6.44	5.05	5.09
	4.04	5.64	4.52
	5.81	4.68	5.31
	3.52	5.56	6.29
	5.67	4.66	4.22
	6.24	4.56	3.36
	7.95945	5.84852	5.03432
	6.835	5.49238	5.33388
	6.69364	6.85121	6.84167
	5.48753	8.17584	4.4964
	4.45247	6.54735	5.34594
	6.04814	5.38532	5.39089
	4.62484	5.00969	4.4207
	5.81185	7.23875	6.08517
	6.07901	6.87813	4.80407
	7.76989	5.38392	4.25632
	6.44438	6.17256	7.30949
	6.20988	4.46309	5.45432
	7.43295	5.12688	6.52743
	6.7225	6.66084	5.12929
	5.91243	6.34798	5.18828
	4.66285	5.80004	4.48281
	4.4641	5.7445	6.06395
	5.70184	5.90264	6.31747
	5.80323	6.03283	5.4406
	8.33633	6.13189	5.18539
	5.06185	6.86164	6.81389
	7.21109	6.45173	5.83646
	5.70437	5.43221	6.15753
	6.5397	5.74362	4.07788
	5.83841	5.70998	5.66079
	5.349	4.77792	6.0926
	7.4294	7.3093	4.0085
	5.30067	5.40311	5.44584
	5.61785	6.28089	5.15831
	7.23066	6.1086	5.15831
	6.07862	6.34762	4.96842
	6.21887	6.7549	5.65458
	6.14099	6.27346	4.61011
	6.93219	4.25237	4.40616
	6.26729	5.23706	5.0142
	5.61876	7.60784	5.00343
	6.52959	5.91666	4.93887
	5.30394	6.72528	5.55745
	5.343	7.60606	4.79522
	5.78742	6.73032	5.84667
	5.48134	5.80136	6.43358
	8.4305	7.36014	4.62943
	5.10727	5.87101	5.3106
	4.84368	5.06503	4.44425
	6.16984	6.15087	5.37746
	6.72708	5.62423	4.96522
	4.99906	5.74841	4.42237
	6.21246	6.23337	5.5616
	6.57757	5.60073	5.24456
	5.63972	5.92913	4.97225
	7.80346	5.84852	5.0548
	6.69583	5.49238	5.3562
	6.56871	6.85121	6.8634
	5.37743	8.17584	4.5169
	4.32188	6.54735	5.3673
	6.01027	5.38532	5.4123
	4.57395	5.00969	4.4421
	5.73128	7.23875	6.1075
	6.01614	6.87813	4.8259
	7.68941	5.38392	4.2782
	6.34255	6.17256	7.3302
	6.12981	4.46309	5.4756
	7.31575	5.12688	6.5484
	6.59218	6.66084	5.1512
	5.8205	6.34798	5.2102
	4.53827	5.80004	4.4995
	4.33754	5.7445	6.0818
	5.6502	5.90264	6.3355
	5.76084	6.03283	5.457
	8.22795	6.13189	5.2073
	5.01238	6.86164	6.8446
	7.09126	6.45173	5.8492
	5.64608	5.43221	6.1728
	6.46097	5.74362	4.1223
	5.95522	5.70998	5.6829
	5.24971	4.77792	6.1028
	7.37583	7.3093	4.0314
	5.18184	5.40311	5.4714
	5.50924	6.28089	5.1809
	7.15493	6.1086	5.1809
	6.01997	6.34762	4.9892
	6.15039	6.7549	5.6747
	6.0614	6.27346	4.6308
	6.8509	4.25237	4.4268
	6.29134	5.23706	5.0273
	5.64894	7.60784	5.0165
	6.46175	5.91666	4.952
	5.19936	6.72528	5.5819
	5.2368	7.60606	4.8151
	5.63518	6.73032	5.8623
	5.34091	5.80136	6.4492
	8.36208	7.36014	4.6487
	5.0143	5.87101	5.3218
	4.77931	5.06503	4.4653
	6.10775	6.15087	5.4088
	6.62012	5.62423	4.9831
	4.89799	5.74841	4.4449
	6.13685	6.23337	5.5878
	6.47605	5.60073	5.2462
	5.5725	5.92913	4.9909
	5.78555
	5.8986
	4.9584	5.1744	3.8044
	4.6656	5.2018	5.2815
	4.339	6.627	5.7482
	5.3611	5.7033	5.1649
	4.6282	7.3826	7.515
	5.2049	6.5195	5.0052
	5.2779	5.7498	3.1615
	4.4205	6.1663	5.3192
	5.3448	3.9341	5.0343
	4.9733	6.2773	6.0675
	5.7769	5.6064	6.8417
	6.3238	5.6747	5.1883
	4.8923	5.2849	5.3459
	4.9746	5.8017	6.0639
	6.2157	4.8499	4.3063
	6.9399	5.5051	5.4406
	6.1997	6.2096	5.1714
	5.6497	5.2742	7.0456
	5.9026	4.9339	7.5918
	5.9601	5.6724	4.8897
	4.8817	6.8042	4.5115
	6.0456	5.106	4.8351
	6.4656	5.4038	6.0926
	5.0826	5.5054	4.9389
	5.2568	5.8785	5.2715
	4.6808	5.4318	4.7952
	6.051	5.5623	6.4212
	4.8816	5.0745	6.8887
	5.3235	5.6536	5.4959
	5.5046	5.9879	4.4865
	5.2742	6.106	5.1182
	4.6554	4.5939	6.8089
	5.1484	6.1	5.8828
	5.6131	5.1422	5.5096
	4.645	5.0173	4.7793
	4.6361	5.5408	5.0561
	5.5837	3.635	4.3296
	5.8879	4.821	5.6152
	5.8049	4.758	4.1812
	5.2684	5.3882	6.4024
	6.1699	5.7458	5.8593
	4.1439	5.4738	4.4402
	5.0342	5.4903	4.9121
	5.4491	6.7812	4.7735
	5.9853	6.7315	4.0744
	6.0153	5.195	5.811
	5.0493	5.7342	6.1539
	4.6767	6.0649	6.5248
	5.4409	4.8063	6.0994
	4.9243	4.0377	5.2048
	4.98972	5.19486	3.8248
	4.69677	5.46065	5.63444
	4.37018	6.89183	5.89201
	5.39233	5.96647	5.30814
	4.65936	7.64695	7.67826
	5.23609	6.78387	4.99277
	5.30908	6.01408	3.18175
	4.51088	6.4305	5.35843
	5.3089	4.1926	5.09289
	4.92799	6.44222	6.06568
	5.73156	5.7714	6.83145
	4.96187	5.83953	5.25378
	4.94456	5.44927	5.39089
	6.06044	5.96622	6.0815
	6.78463	5.01442	4.35832
	6.04641	5.57034	5.69727
	5.44633	6.43428	7.12686
	5.69934	5.4603	7.65613
	5.75675	6.43126	4.91378
	4.96086	7.56247	4.49875
	6.0579	5.90049	4.82123
	6.47792	5.1989	6.0926
	5.10491	5.48068	4.99042
	5.27914	5.85253	5.68368
	4.7031	5.30264	4.76345
	6.06258	5.43379	6.44152
	4.96075	4.94698	7.00423
	5.88745	5.63222	5.50671
	5.06858	5.96675	4.53354
	5.0597	6.08495	5.2752
	4.63827	4.39258	6.69395
	5.13352	6.07793	5.94101
	5.59716	5.09721	5.36453
	4.62713	5.00841	4.77747
	4.61825	5.53048	5.0511
	5.56788	3.6252	4.37478
	5.87202	4.81158	6.27659
	5.77902	4.74859	4.20313
	5.28256	5.37833	6.36198
	6.1833	5.73533	5.88527
	4.26317	5.36327	4.45454
	5.15403	5.37901	4.83441
	5.56698	6.62935	4.77793
	6.10392	6.5797	4.0748
	6.13393	5.42687	5.7787
	5.16953	5.9659	6.1518
	4.75197	6.29592	6.56886
	5.43479	4.80268	6.10302
	4.91846	3.93488	5.33207
	5.392	4.16638	5.55924

## Sheet: Fig. 2F
	Tpm-bound cable number
	wildtype	Δbnr1	Δbni1				wildtype	Δbnr1	Δbni1
	5	4	8			Mean	4.85821	4.2475	4.615
	5	6	6			SD	0.982284	1.0836	1.23717
	4	8	5			Median	5	4	5
	4	5	2
	5	5	3
	4	5	4
	3	4	4
	4	5	2
	3	5	5
	6	4	4
	1	5	5
	5	6	5
	4	4	4
	5	5	4
	4	3	6
	4	4	4
	4	3	5
	4	5	5
	5	4	4
	4	4	2
	5	3	3
	3	3	3
	3	5	3
	5	5	3
	4	4	4
	3	4	5
	3	3	4
	5	5	3
	5	5	4
	5	6	6
	4	7	4
	5	4	4
	3	3	5
	4	4	4
	5	4	4
	4	5	4
	4	5	6
	5	5	6
	4	6	5
	5	6	4
	5	6	4
	4	5	4
	5	6	5
	6	5	5
	4	4	6
	4	6	4
	2	3	5
	3	6	5
	5	5	2
	2	6	4
	4	5	4
	5	6	6
	4	5	5
	4	4	5
	4	6	4
	2	6	4
	4	6	6
	4	5	5
	5	6	3
	4	4	5
	5	5	5
	5	6	6
	4	6	6
	6	5	3
	5	4	5
	3	5	2
	4	5	5
	4	6	5
	4	7	5
	4	4	4
	5	4	6
	2	3	3
	5	5	3
	5	4	4
	3	5	2
	5	5	5
	5	5	3
	5	4	5
	5	6	4
	4	5	5
	6	4	5
	4	4	2
	4	6	4
	4	6	4
	4	7	3
	5	6	4
	6	5	5
	4	7	5
	4	3	5
	5	6	5
	5	5	4
	5	5	5
	4	5	3
	4	6	4
	4	4	4
	4	5	5
	5	4	4
	5	4	5
	5	4	4
	5	4	5
	6	3	5
	6	5	4
	5	5	5
	5	6	3
	4	5	5
	5	4	4
	5	5	4
	5	4	6
	5	6	6
	6	3	3
	4	5	5
	6	4	5
	4	3	3
	3	3	4
	5	4	5
	4	5	6
	4	4	4
	6	5	6
	6	4	5
	6	4	5
	5	3	4
	6	5	3
	5	3	5
	4	4	3
	4	6	4
	3	4	6
	6	3	3
	5	5	6
	4	4	5
	4	6	4
	5	3	5
	6	5	5
	5	5	3
	6	4	3
	4	3	4
	6	2	5
	4	6	3
	3	5	3
	6	4	7
	4	3	5
	6	3	4
	5	3	6
	4	6	5
	4	5	3
	6	5	6
	5	4	3
	5	6	5
	4	4	3
	4	4	4
	6	3	3
	6	3	7
	5	4	5
	5	4	7
	5	7	2
	6	6	5
	5	3	5
	5	4	6
	6	5	6
	4	4	4
	4	6	4
	7	5	3
	4	3	3
	5	5	4
	5	6	3
	6	3	3
	5	4	6
	6	3	4
	6	4	7
	5	5	4
	4	5	2
	4	4	5
	5	3	5
	4	5	6
	6	2	5
	4	5	5
	5	3	4
	5	3	4
	6	5	5
	4	4	3
	5	5	4
	6	4	5
	4	4	4
	6	4	4
	5	5	5
	6	4	5
	5	5	2
	4	3	3
	5	5	3
	6	3	5
	4	4	4
	5	2	5
	6	1	6
	4	5	3
	5	4	5
	6	4	4
	5	1	5
	4	5	4
	5	4	3
	4	6	4
	5	5	1
	4	6	6
	6	4	6
	5	4	6
	4	3	6
	6	5	4
	6	4	5
	6	5	5
	6	4	5
	6	3	5
	5	4	5
	7	5	5
	7	5	6
	7	3	7
	6	4	6
	6	5	5
	5	4	6
	5	4	4
	5	4	6
	7	4	6
	5	4	6
	5	3	6
	6	4	5
	4	5	5
	6	4	5
	6	5	5
	6	5	4
	5	5	6
	4	5	5
	5	6	5
	4	4	5
	8	4	6
	6	5	7
	6	4	7
	7	4	6
	5	3	6
	5	2	7
	5	5	5
	6	3	7
	5	5	5
	5	3	8
	4	3	6
	5	4	5
	6	4	5
	6	4	5
	5	3	6
	4	4	5
	5	4	6
	5	5	8
	4	4	5
	5	5	6
	6	6	6
	6	4	6
	5	4	6
	5	3	6
	6	5	4
	6	4	5
	7	5	5
	6	4	5
	4	3	5
	5	4	5
	5	5	5
	6	5	6
	5	3	7
	6	4	6
	7	5	5
	5	4	6
	5	4	4
	4	4	6
	6	4	6
	6	4	6
	7	3	6
	6	4	5
	6	5	5
	7	4	5
	5	5	5
	5	5	4
	5	5	6
	5	5	5
	5	6	5
	6	4	5
	4	4	6
	7	5	7
	5	4	7
	6	4	6
	6	3	6
	4	2	7
	6	5	5
	5	3	7
	4	5	5
	7	3	8
	5	3	6
	4	4	5
	4	4	5
	6	4	5
	6	3	6
	5	4	5
	4	4	6
	6	5	8
	5	4	5
	5	5	6
	7
	5
	5	6	4
	4	3	4
	6	3	3
	6	4	3
	4	1	2
	4	2	3
	5	4	1
	5	3	3
	4	3	6
	5	2	4
	4	3	6
	5	4	5
	5	4	4
	4	3	4
	5	3	4
	4	3	6
	3	4	4
	5	3	3
	4	4	4
	6	4	4
	4	3	4
	5	6	4
	3	5	4
	5	4	5
	6	4	4
	4	4	5
	4	4	4
	5	4	4
	5	3	7
	6	4	4
	5	5	5
	5	5	4
	6	3	3
	4	5	4
	5	5	4
	5	4	6
	4	5	4
	5	5	4
	5	5	5
	5	4	4
	3	3	4
	5	5	4
	4	4	5
	4	4	2
	5	3	4
	4	3	4
	5	3	3
	6	3	5
	5	4	5
	4	3	5
	5	4	4
	4	3	4
	5	3	3
	5	4	3
	4	2	2
	4	2	3
	5	3	1
	4	3	3
	4	3	6
	5	2	4
	6	3	6
	4	4	5
	5	4	4
	6	3	4
	3	3	4
	4	3	6
	6	4	4
	5	3	3
	5	4	4
	4	4	4
	5	3	4
	4	5	4
	4	5	4
	6	4	5
	5	4	4
	4	4	5
	5	4	4
	6	4	4
	5	3	7
	4	4	4
	6	5	5
	4	5	4
	5	3	3
	3	5	4
	5	5	4
	6	5	6
	6	5	4
	5	5	4
	4	5	5
	5	4	4
	6	3	4
	5	5	4
	6	4	5
	5	4	2
	4	3	4
	5	3	4
	6	3	3
	4	3	5
	4	4	5
	5	3	5

## Sheet: Fig. 2H
	Pearson's Correlation Coefficient
	Original	Flipped				Original	Flipped
	0.886	-0.146			Mean	0.92016	0.33128
	0.888	-0.122			SD	0.0186607	0.256677
	0.89	-0.099			Median	0.923	0.359
	0.894	0.002
	0.899	0.122
	0.9	0.17
	0.91	0.175
	0.916	0.206
	0.916	0.226
	0.917	0.234
	0.919	0.281
	0.919	0.287
	0.923	0.359
	0.924	0.415
	0.925	0.442
	0.93	0.453
	0.93	0.472
	0.932	0.487
	0.936	0.5
	0.936	0.513
	0.938	0.573
	0.939	0.591
	0.941	0.617
	0.945	0.747
	0.951	0.777

## Sheet: Fig. 3C
	Time (mins)	mNG-ASTpm1					Time (mins)	mNG-ASTpm1
		mean	SD	N				mean	SD	N
	-10	0.905137	0.063498	4			-10	0.763635	0.266443	3
	-8	0.834106	0.14497	4			-8	0.71685	0.183602	3
	-6	0.801853	0.064352	4			-6	0.745699	0.236034	3
	-4	0.924748	0.143573	4			-4	0.769533	0.111387	3
	-2	0.798789	0.214747	4			-2	0.775355	0.203552	3
	0	0.468915	0.19881	4			0	0.438727	0.225268	3
	2	0.191177	0.152622	4			2	0.266025	0.231468	3
	4	0.129023	0.091948	4			4	0.12619	0.068585	3
	6	0.091905	0.052528	4			6	0.0275872	0.038575	3
	8	0.039501	0.032727	4			8	0.0888932	0.109263	3
	10	0.002684	0.005367	4			10	0.0411693	0.062041	3

## Sheet: Fig. 3D
	Time (mins)	mNG-ASTpm1					Time (mins)	mNG-ASTpm1
		mean	SD	N				mean	SD	N
	-8	0.908025	0.117862	3			-8	0.962715	0.052728	3
	-6	0.978799	0.036721	3			-6	0.93028	0.120759	3
	-4	0.881992	0.099914	3			-4	0.863068	0.081255	3
	-2	0.751853	0.223622	3			-2	0.707004	0.013837	3
	0	0.233048	0.02112	3			0	0.293531	0.26369	3
	2	0.103423	0.090645	3			2	0.140289	0.10517	3
	4	0.0676334	0.097442	3			4	0.05211	0.05059	3
	6	0	0	3			6	0	0	3

## Sheet: Fig. 4B
	Control	Tpm1.7	Tpm1	Tpm2				Control	Tpm1.7	Tpm1	Tpm2
	0.040342	0.018613	0.024405	0.023631			Mean	0.0440653	0.0141647	0.0260243	0.026353
	0.049963	0.011612	0.029322	0.024445			SD	0.00516592	0.00386635	0.00285602	0.0040303
	0.041891	0.012269	0.024346	0.030983			Median	0.041891	0.012269	0.024405	0.024445

[truncated: 8 more sheets: Fig. 4C, Fig. 5B, Fig. 5C, Fig. 5E, Fig.  6C, Fig. 6D, Fig. 6F, Fig. 6G]
