# Supplementary material for: Functional redundancy and formin-isoform independent localization of tropomyosin paralogs in Saccharomyces cerevisiae
Source: PLoS Genet. 2025 Sep 9;21(9):e1011859. doi: 10.1371/journal.pgen.1011859 (PMC12440208; doi:10.1371/journal.pgen.1011859)
Supplement: S4 Table — Graphed values for all the graphs represented in the supplementary figures. (XLSX) [file pgen.1011859.s018.xlsx]

## Sheet: Fig. S1E
	Time (hours)	ESM 356	YSP107	YSP355	YSP195	YSP146	YSP419
	1	0.14812	0.15352	0.15492	0.16118	0.15696	0.15834
	2	0.15108	0.15748	0.1564	0.1605	0.15476	0.16054
	3	0.16154	0.16968	0.16926	0.1679	0.16554	0.16928
	4	0.18132	0.19662	0.1923	0.17946	0.1808	0.18988
	5	0.21754	0.24014	0.23296	0.19852	0.20676	0.22056
	6	0.27956	0.31354	0.30464	0.22002	0.24678	0.27354
	7	0.37682	0.42434	0.39202	0.25156	0.30748	0.34846
	8	0.51616	0.57436	0.5287	0.28772	0.388	0.45264
	9	0.6864	0.74932	0.69578	0.33316	0.48632	0.57566
	10	0.86532	0.92148	0.8664	0.3837	0.59774	0.71198
	11	1.01952	1.05778	1.00752	0.43902	0.71252	0.8448
	12	1.11908	1.1386	1.09528	0.49744	0.81882	0.96328
	13	1.16202	1.173	1.1346	0.55464	0.91482	1.04382
	14	1.179	1.1864	1.15006	0.61126	0.98052	1.08458
	15	1.18806	1.19308	1.15748	0.66662	1.01212	1.1016
	16	1.1923	1.19614	1.16156	0.72006	1.0269	1.10904
	17	1.19616	1.1994	1.16404	0.77116	1.03384	1.11416
	18	1.19896	1.20258	1.16744	0.82082	1.03776	1.11748
	19	1.20362	1.20646	1.17112	0.86718	1.041	1.12062
	20	1.20682	1.2108	1.17468	0.90746	1.044	1.12282
	21	1.2115	1.21564	1.17986	0.9356	1.04716	1.1258
	22	1.21644	1.22082	1.18444	0.94972	1.04962	1.12828
	23	1.22122	1.22588	1.18976	0.95998	1.0523	1.13098
	24	1.22618	1.23062	1.1952	0.96692	1.05452	1.13332
	25	1.23608	1.23796	1.20012	0.9712	1.05698	1.13594
	26	1.24414	1.25142	1.21468	0.98104	1.06336	1.14218
	27	1.24922	1.255	1.21956	0.98186	1.06548	1.1439
	28	1.25444	1.26022	1.22406	0.98292	1.06738	1.1467
	29	1.25718	1.26442	1.22878	0.98336	1.0689	1.14866
	30	1.26098	1.2682	1.23268	0.98404	1.07024	1.15048
	31	1.2648	1.2722	1.23722	0.9832	1.07168	1.15222
	32	1.26874	1.2756	1.24126	0.98354	1.0727	1.15366
	33	1.28338	1.27936	1.24482	0.98276	1.07418	1.15546
	34	1.27636	1.2827	1.2477	0.98268	1.07566	1.15696
	35	1.27894	1.28602	1.25116	0.98166	1.07668	1.15888
	36	1.2834	1.2893	1.25432	0.9813	1.07808	1.1605
	37	1.2842	1.29192	1.25712	0.98006	1.07862	1.16196
	38	1.28456	1.295	1.2602	0.97974	1.0799	1.16344
	39	1.28966	1.29814	1.26266	0.97976	1.08098	1.16478
	40	1.3107	1.3008	1.26546	0.97864	1.0821	1.1668
	41	1.3416	1.3027	1.2677	0.97808	1.08296	1.16798
	42	1.34394	1.30574	1.27084	0.9765	1.0844	1.17004
	43	1.3425	1.30812	1.27358	0.97644	1.08572	1.172
	44	1.34238	1.31084	1.27574	0.97532	1.08678	1.17418
	45	1.3536	1.3127	1.27836	0.97398	1.08776	1.1755
	46	1.36524	1.3147	1.28084	0.9732	1.08922	1.17742
	47	1.3583	1.3168	1.283	0.97196	1.09018	1.17886
	48	1.36428	1.31856	1.2848	0.97124	1.09038	1.1803
	49	1.36182	1.32008	1.28668	0.97002	1.0912	1.18162

## Sheet: Fig. S2B
	SNR
	mNG-Tpm1	mNG-ASTpm1	mNG-Tpm2	mNG-ASTpm2			mNG-Tpm1	mNG-ASTpm1	mNG-Tpm2	mNG-ASTpm2
	12.0613	12.8004	8.86185	21.3566		Mean	14.5889	18.0528	9.10443	13.2692
	13.6079	16.9945	11.6129	10.0816		SD	7.55731	9.42076	3.52999	6.62006
	14.8485	9.47457	13.0875	16.5511		Median	13.3821	15.6218	8.2399	11.4247
	10.5525	31.1356	8.21121	15.1487
	21.9963	26.9548	10.7037	8.55597
	16.4515	26.4776	12.5303	11.462
	21.137	12.2125	7.24725	12.3585
	17.9159	10.3078	6.8284	8.22308
	14.4999	12.4723	3.88825	6.47289
	20.3991	11.1716	4.77624	27.1781
	24.9226	14.1034	7.36374	21.0879
	21.9614	33.5115	8.15662	10.2029
	11.6506	24.1081	6.11563	12.4736
	18.5959	13.2	13.7219	8.93229
	20.9546	14.4687	8.40196	10.2641
	27.9212	19.9186	6.58123	10.6922
	18.2837	18.3513	8.97701	9.15013
	13.6593	16.5176	10.2002	4.6025
	11.2163	14.57	6.41003	15.6389
	15.5584	11.0812	5.77143	13.7184
	6.56478	8.88401	8.79725	11.3875
	11.2397	8.00262	8.89158	29.763
	9.66694	33.7158	8.39134	16.1563
	12.8699	20.7047	7.50591	19.2223
	12.598	10.5427	8.06045	14.1498
	5.57838	19.9251	3.93534	20.3891
	12.4113	9.74525	13.1668	17.2748
	28.9264	11.3033	18.0913	11.5461
	28.363	5.83755	14.1039	8.55084
	23.9029	10.1775	18.915	14.9611
	19.8458	16.1433	12.3077	10.6193
	15.599	10.0419	8.64427	9.29584
	15.8154	26.3861	6.33225	3.62761
	34.3693	6.99145	5.63514	35.3074
	28.5575	12.5979	7.18428	17.2965
	12.0637	24.1623	14.0649	10.1105
	11.5126	17.2913	8.1407	7.38308
	18.6134	12.6877	8.26859	6.13932
	9.41262	8.92644	5.5582	11.288
	7.92485	48.7314	7.41458	14.6433
	15.3585	14.7871	7.0159	7.15931
	8.38642	16.0809	5.20418	6.88498
	9.10157	14.7589	10.3144
	5.62445	16.9889	15.2036
	13.1563	15.6218
	9.20091	46.3085
	9.34267	17.6276
	7.00397	14.951
	1.73653	19.0994
	2.44027	18.3267
	2.80002	36.3013
	0.441859	33.6545
		19.6594

## Sheet: Fig. S3B
	wildtype	Δbnr1	Δbni1				wildtype	Δbnr1	Δbni1
	4.15354	6.4837	3.91289			Mean	5.0751	5.59042	4.83767
	3.88972	6.76382	4.08626			SD	0.827268	1.07908	0.899481
	5.33936	5.13451	4.21882			Median	4.99945	5.52085	4.8044
	4.95981	5.52051	5.15604
	4.48087	6.01259	5.56674
	5.33167	6.26794	3.89717
	4.29402	5.3337	4.9947
	5.0645	3.07835	3.76403
	4.00419	5.33651	4.14358
	3.44816	5.18453	4.2601
	4.84534	7.404	4.37772
	4.40708	7.30537	3.82402
	3.6995	6.16395	3.24892
	4.67922	6.28621	4.7515
	4.10838	5.3815	3.81223
	4.54743	4.97487	6.24741
	4.18819	6.24648	4.79339
	3.95841	4.43963	4.18392
	5.1874	6.34669	4.28489
	3.63809	5.83878	4.50724
	3.8987	5.25358	4.81347
	3.96995	5.78409	4.2885
	4.11854	5.98857	5.99972
	5.43372	5.90991	4.10562
	5.03152	5.95226	5.22701
	6.55095	4.98779	4.46885
	4.40603	5.93736	5.13923
	5.07094	8.49374	3.66191
	4.95551	5.76524	3.50622
	4.00375	8.07436	3.87604
	4.61758	5.49906	4.85573
	3.94709	4.44829	3.71339
	4.62464	6.49261	3.88295
	3.23385	6.46495	4.79089
	3.18725	5.659	3.32517
	5.15662	5.74877	3.85058
	3.84472	6.03404	4.74051
	4.39878	6.62142	4.1681
	5.20426	6.25485	4.6001
	4.56726	6.25541	3.78673
	4.86318	5.0159	3.98324
	3.61035	5.55846	3.95303
	5.39708	4.19944	5.68562
	5.4845	6.99066	4.39941
	3.58154	5.68171	4.52961
	4.8082	5.20203	4.00762
	4.78774	4.85059	4.30076
	4.91822	6.03823	4.75941
	4.54835	7.38352	3.19073
	5.4993	7.38352	4.09376
	4.23665	5.17374	3.25445
	3.54619	5.45065	4.45592
	5.62262	4.3228	4.42101
	4.86681	5.73585	3.57707
	4.51387	4.38033	3.27832
	4.09863	4.96073	4.95504
	4.34323	6.43566	3.85107
	3.89805	5.85373	4.1285
	3.73258	6.78186	4.75322
	4.8615	5.70151	5.08552
	4.07521	6.07699	3.92155
	5.11175	7.12196	5.13694
	5.4302	6.22944	4.32146
	4.58563	6.86179	3.89572
	5.75164	5.47014	3.86311
	4.86677	5.49217	4.12389
	5.29254	4.39717	4.9922
	5.86605	5.17451	4.46967
	4.82059	4.34166	4.43253
	4.31299	5.36527	4.08925
	3.5422	4.37752	4.73326
	4.52314	5.15489	4.28932
	4.55287	5.91076	4.54448
	4.88723	5.30135	5.15163
	5.56381	5.61707	5.34591
	7.43138	5.52318	4.07687
	4.13626	6.06146	5.0198
	4.77879	6.37509	4.88764
	4.17381	7.03362	5.24542
	4.36281	5.69358	3.70981
	6.0924	5.94811	4.42544
	3.92149	4.1595	5.02525
	5.70399	7.33538	4.02487
	5.59766	6.05238	4.00779
	6.27791	5.01945	4.49254
	5.0227	4.40119	3.57013
	5.14526	4.29077	4.45404
	5.8782	4.80724	4.93374
	4.56118	4.15228	4.16449
	5.66893	7.30993	5.08191
	5.83769	3.96799	4.31236
	7.9939	5.53051	4.71903
	5.43829	5.30803	4.06113
	5.71033	6.37683	5.16739
	5.26703	6.03198	4.25977
	5.24065	7.03722	3.85387
	4.73582	5.45606	3.90871
	4.50945	5.30371	3.4016
	5.65862	7.7514	4.95347
	6.82129	5.81436	3.56521
	6.3536	6.7372	4.8885
	5.0068	5.6892	4.8568
	6.1418	6.8414	6.2192
	6.0384	6.0548	5.6908
	6.0384	7.0616	5.1427
	5.7507	5.9029	5.5654
	5.8554	6.2088	6.3248
	6.5795	7.1757	5.0141
	5.8098	5.4619	5.8671
	5.2197	7.7062	5.222
	5.8015	4.5625	5.4939
	5.9395	5.239	5.4586
	4.9513	4.7574	6.5505
	6.2673	5.4937	4.9465
	5.5	5.7566	4.7112
	5.1176	7.6312	4.1121
	6.8239	6.1001	5.6294
	4.9119	7.9382	5.5338
	4.8642	6.2301	6.0313
	5.2918	5.2831	4.175
	4.995	6.4428	5.0266
	5.4479	7.6033	5.1755
	4.0481	4.6659	4.9917
	4.8924	5.9551	5.2457
	5.4048	6.0922	4.6483
	5.4635	5.3933	4.7241
	6.2056	6.2993	3.9736
	6.2062	7.0774	5.0871
	4.9978	5.7083	4.2794
	5.4081	6.5736	5.5223
	7.1915	6.0693	4.6865
	4.6729	7.2292	4.8011
	5.3397	7.716	5.3985
	4.8354	6.551	3.9228
	6.2669	6.6451	4.6897
	6.0026	7.0659	5.2663
	5.7517	6.4582	4.1043
	6.021	6.5485	4.457
	4.5847	7.2823	7.0788
	5.5629	6.943	5.1274
	4.35	6.798	5.7476
	4.9275	4.7448	5.1278
	6.2634	5.7561	5.2511
	4.5275	5.4136	5.9498
	6.8263	6.3754	5.0292
	6.4066	5.6699	4.4501
	5.831	8.8617	4.5658
	6.1972	5.1459	5.4939
	4.8667	4.7599	5.6363
	5.4268	4.7595	4.4211
	6.48957	6.89372	5.01057
	4.86237	5.84563	4.97657
	6.05094	7.03897	6.32786
	5.94789	6.23962	5.80071
	5.94789	7.24965	5.25461
	5.66019	6.09087	5.67888
	5.76482	6.28835	6.43835
	6.48827	7.28951	5.13875
	5.71862	5.54523	5.89265
	5.12843	7.77828	5.25336
	5.71031	4.64832	5.52441
	5.84829	5.31893	5.48937
	4.85902	4.76843	6.58185
	6.17509	5.51943	5.01483
	5.40781	5.78139	4.77947
	5.02537	7.66109	4.18039
	6.73164	6.11715	5.64823
	4.91794	7.94418	5.55263
	4.87026	6.26307	6.30053
	5.2979	5.31186	4.23809
	5.00109	6.47944	5.08947
	5.55306	7.64347	5.2452
	3.65309	5.79298	5.00217
	5.49737	5.88816	4.40336
	5.76437	7.93842	6.10072
	3.97346	6.18379	4.75741
	5.40257	6.18735	5.30337
	5.86669	7.21525	5.04702
	4.50796	6.27127	5.44472
	5.3983	6.49604	5.85205
	6.22039	6.41428	5.27026
	4.79948	7.23485	3.87127
	5.46605	6.35353	4.53656
	4.96455	5.77292	7.21159
	6.70628	6.57935	5.31829
	6.44146	5.35638	6.22657
	6.19336	5.3971	7.20918
	6.21283	5.83953	6.23191
	4.49661	5.52958	5.35266
	5.57483	8.98547	6.26062
	4.72594	5.24059	5.3745
	5.30347	4.89234	4.56814
	6.73614	4.83883	5.65452
	4.60643	6.55366	4.99564
	7.13302	7.05238	5.11056
	6.71326	5.25424	5.65634
	5.55676	4.8499	4.95211
	5.49644	5.44792	5.30531
	5.00946	4.90344	5.66409
	5.60973	5.75141	5.30235
	4.9187	6.6574	6.2721
	4.1877	6.0898	4.9133
	5.0556	5.0557	4.6949
	3.0294	5.5407	5.7056
	4.8805	5.048	3.7674
	4.2147	5.2131	4.2129
	5.59	4.1924	4.2455
	4.6849	4.6887	4.6949
	4.3542	5.15	3.9754
	4.1165	3.9074	5.4263
	4.5744	5.1395	5.1595
	4.0996	3.745	4.8215
	4.6992	5.7344	6.0433
	4.0106	4.7732	10.143
	3.9499	5.5118	5.6776
	4.8117	5.2982	3.6003
	4.6755	5.2875	5.3585
	4.6633	5.0422	5.221
	4.0232	4.4835	5.3685
	4.4844	4.977	5.3048
	6.08	5.6341	4.0566
	5.2926	5.8067	4.0863
	5.3301	4.2928	5.1182
	5.1988	4.7268	5.156
	5.4263	4.2875	5.8978
	4.5673	5.0756	3.8972
	5.762	3.3035	5.227
	6.1553	4.3114	3.72
	5.8851	4.4679	5.1392
	4.8883	4.2506	4.2601
	5.104	2.6236	5.0819
	5.1266	6.1128	3.6669
	4.1756	5.0829	5.0928
	3.6883	3.8632	4.4697
	4.2453	3.0125
	4.8373	3.4155	4.5022
	4.6932	3.8243	4.4682
	5.575	5.1276	4.1725
	5.6222	5.6344	4.2328
	4.8708	4.2782	4.6088
	4.9314	5.0952	4.1285
	4.7236	4.5124	4.9431
	5.1091	4.9077	5.0855
	5.4976	5.1044	3.9215
	5.5962	4.6545	5.5552
	6.3398	4.1105	4.3215
	4.1963	4.9937	3.6617
	5.5053	5.5473	3.6446
	4.7722	4.0413	4.5152
	4.9459	3.5674	4.5552
	4.9121	5.9503	6.2168
	4.201	5.3217	4.8748
	5.0818	5.8565	4.9274
	2.9856	4.9762	5.9071
	4.8903	4.3219	3.9534
	4.2308	5.3906	4.4809
	5.6173	4.8527	4.5136
	4.6914	3.9013	4.9276
	4.3547	5.3631	3.8128
	4.1191	5.9101	5.4163
	4.5544	5.8764	5.1486
	4.1128	3.5061	4.8044
	4.731	5.4452	6.1766
	4.0298	3.9731	10.296
	3.9695	5.7247	5.6821
	4.8286	5.5212	3.6501
	4.6662	5.3878	5.517
	4.0435	4.3026	5.654
	4.496	4.7059	5.5891
	6.0852	4.4069	3.7399
	5.2726	5.4188	3.77
	5.3099	5.2073	5.6602
	5.4079	5.5955	5.6353
	5.6263	4.437	6.3587
	4.5292	4.1233	4.0119
	5.784	4.8762	5.4252
	6.1486	3.7344	3.8941
	5.8869	3.8545	5.2431
	4.8962	4.498	4.2087
	5.0406	5.3569	6.1405
	5.066	4.8746	5.1189
	4.1646	5.0013	3.477
	3.6786	4.8103	4.5252
	4.292	5.1904	4.4914
	4.8535	4.5112	4.1949
	4.7145	4.3444	4.2533
	5.555	5.5609	4.6299
	5.6003	4.7988	4.1635
	4.8784	3.6976	4.9771
	4.9436	5.0117	5.1128
	4.6899	4.7445	3.898
	5.1216	4.0563	5.7113
	5.5279	5.3403	4.3498
	5.6195	4.5522	3.7358
	6.3271	4.2563	3.7183
	4.2096	3.8913	4.8845
	5.2943	5.1281	4.9251
	4.777	4.3148	3.7964
	4.9392	5.6545	5.6853
	5.1237	4.1511	4.5456

## Sheet: Fig. S3C
	wildtype	Δbnr1	Δbni1				wildtype	Δbnr1	Δbni1
	8	5	5			Mean	6.03667	4.42	4.8194
	8	3	4			SD	1.1546	1.01342	1.03666
	7	5	6			Median	6	4	5
	5	5	4
	5	5	6
	6	4	5
	5	4	4
	5	5	5
	8	5	5
	6	4	5
	6	5	4
	6	4	5
	7	6	6
	9	3	4
	5	5	5
	6	5	3
	7	3	5
	8	5	5
	8	3	6
	8	4	6
	6	4	7
	7	3	7
	6	4	5
	6	4	6
	8	5	3
	6	5	6
	5	4	4
	6	4	6
	7	4	7
	6	4	4
	7	5	5
	7	5	6
	6	4	6
	7	4	5
	7	5	6
	6	4	7
	6	2	5
	7	5	6
	5	4	5
	5	3	5
	6	6	5
	8	5	6
	8	5	4
	7	4	6
	6	5	6
	6	4	4
	7	5	5
	5	5	5
	8	5	6
	6	5	6
	5	5	6
	6	4	5
	5	5	6
	5	4	7
	6	6	6
	7	5	6
	7	4	6
	6	5	6
	5	5	4
	5	5	5
	6	5	5
	7	4	5
	6	4	6
	4	4	4
	6	7	6
	6	5	5
	5	6	6
	5	5	4
	5	5	4
	6	3	5
	4	4	7
	6	4	6
	6	5	4
	7	3	4
	5	3	5
	5	5	4
	5	2	6
	6	4	6
	7	5	5
	5	5	4
	5	4	6
	5	6	5
	7	4	3
	5	5	7
	6	4	5
	4	5	5
	5	3	4
	4	4	5
	7	4	5
	4	4	6
	4	4	4
	5	4	6
	5	5	4
	6	5	5
	5	5	5
	5	4	5
	6	2	5
	4	5	6
	5	4	5
	5	4	6
	6	6	6
	7	5	6
	5	5	5
	8	4	7
	7	6	4
	7	6	5
	6	4	7
	7	4	4
	6	4	6
	8	3	6
	8	4	3
	5	4	5
	6	4	4
	6	5	6
	5	6	5
	6	3	6
	6	6	4
	5	4	4
	6	5	4
	7	5	4
	6	5	6
	8	5	5
	3	6	7
	7	4	4
	5	6	5
	6	5	4
	5	7	5
	5	5	5
	6	5	5
	7	6	5
	5	6	5
	6	5	3
	4	5	5
	7	6	6
	6	6	3
	8	5	3
	7	5	5
	7	4	6
	8	4	5
	4	6	5
	8	5	6
	8	4	5
	7	5	4
	7	6	4
	5	5	5
	6	5	5
	5	4	4
	6	4	5
	7	4	6
	7	3	6
	6	6	6
	7	5	6
	5	5	5
	8	4	7
	7	6	4
	7	6	5
	6	4	7
	7	4	4
	6	4	6
	8	3	6
	8	4	3
	5	4	5
	6	4	4
	6	5	6
	5	6	5
	6	3	6
	6	6	4
	5	4	4
	6	5	4
	7	5	4
	6	5	6
	8	5	5
	3	6	7
	7	4	4
	5	6	5
	6	5	4
	5	7	5
	5	5	5
	6	5	5
	7	6	5
	5	6	3
	6	5	5
	4	5	6
	7	6	3
	6	6	3
	8	5	5
	7	5	6
	7	4	5
	8	4	5
	4	6	6
	8	5	5
	8	4	4
	7	5	4
	7	6	5
	5	5	5
	6	5	4
	5	4	5
	6	4	6
	7	4	6
	7	3
	5	4	5
	6	4	4
	5	4	5
	5	5	5
	7	5	4
	4	3	5
	5	4	4
	8	4	5
	6	4	4
	6	5	4
	5	5	4
	5	6	4
	6	4	4
	6	5	5
	9	4	4
	6	5	7
	6	4	3
	6	5	3
	6	2	7
	6	4	4
	5	4	5
	6	5	4
	4	4	4
	4	5	4
	5	4	4
	4	5	5
	5	5	3
	6	5	4
	5	4	4
	8	2	5
	7	2	6
	6	4	4
	8	5	4
	6	5	4
	4	4	0
	6	5	4
	7	3	5
	5	4	5
	6	4	4
	7	5	5
	6	2	6
	7	5	3
	8	3	5
	7	3	5
	5	5	4
	4	5	6
	6	2	3
	6	2	4
	5	3	4
	5	3	5
	5	5	5
	6	4	4
	6	4	5
	6	4	4
	6	5	4
	5	4	5
	5	3	3
	7	5	5
	5	5	4
	6	4	4
	6	4	4
	6	5	3
	6	5	4
	6	4	5
	6	2	4
	5	3	4
	7	4	5
	6	2	4
	6	5	4
	6	3	4
	5	4	5
	5	4	5
	4	5	4
	7	5	5
	5	4	4
	7	2	4
	4	4	3
	6	5	5
	8	3	3
	7	4	4
	6	4	4
	6	5	5
	5	2	4
	5	3	5
	6	4	3
	8	5	4
	6	2	4
	7	5	3
	4	4	4
	5	4	4
	9	5	4
	4	3	4
	6	3	5
	7	4	4
	6	4	5
	8	5	4
	6	2	5
	6	5	4
	7	3	5
	5	3	4

## Sheet: Fig. S3E
	wildtype	Δbnr1	Δbni1				wildtype	Δbnr1	Δbni1
	4.18506	4.60517	5.52261			Mean	5.17571	5.35687	5.70756
	5.29679	5.40879	6.38537			SD	1.05711	1.11175	1.21318
	4.48253	4.87302	5.51845			Median	4.99595	5.3234	5.55036
	4.54461	4.81664	5.50146
	4.64073	4.92158	6.62419
	4.40553	5.45494	5.65081
	4.08382	4.15414	5.01167
	3.67193	4.87607	6.74707
	4.29299	6.19461	6.7667
	4.19863	5.85941	6.37974
	4.89884	4.3112	7.5348
	3.62336	4.63831	5.93575
	3.96391	5.11354	8.03748
	5.87033	5.09583	10.6856
	3.39567	5.24196	5.67398
	5.50573	4.49751	7.93556
	4.72208	5.22635	5.5604
	4.58745	5.57701	3.96107
	5.6602	6.03425	6.33822
	4.77366	6.43288	5.21423
	5.31286	4.67591	5.27304
	3.99226	4.79326	7.00407
	3.92861	3.98634	6.22894
	5.27534	5.93315	5.85806
	4.29447	4.17959	4.30209
	4.70043	12.34	4.0406
	5.47047	5.42394	5.66216
	4.13766	4.52421	6.21354
	5.29872	3.72964	5.12968
	4.37162	4.09561	7.2294
	6.25273	3.75742	5.86996
	4.40596	5.24036	6.08871
	5.10034	5.25724	10.4651
	4.93768	4.68143	6.15712
	4.71277	2.848	7.38454
	5.06342	3.44506	6.41318
	3.76544	6.4102	6.21797
	5.29875	5.00894	7.16987
	4.50676	3.9395	5.67124
	3.83385	3.83038	5.5473
	4.65715	5.10759	6.66716
	4.92665	4.06514	5.81747
	5.31223	3.86998	5.90531
	6.26893	4.88419	5.50731
	4.09046	3.89939	5.92799
	4.16439	4.34096	6.31745
	5.88325	4.20604	10.851
	6.04164	5.42214	6.50921
	3.31002	5.19142	5.89894
	2.43499	3.3047	5.50104
	3.97863	5.82407	5.55807
	4.48115	5.16823	5.98682
	4.90743	6.32641	5.57946
	4.5506	4.11894	5.76912
	4.90371	4.02013	6.43498
	3.98435	6.63146	4.83669
	4.99281	5.44142	4.91229
	4.55607	4.68975	5.15735
	4.23646	4.73884	5.35153
	5.43581	4.48383	6.87701
	3.66613	3.85339	5.77173
	3.8877	5.08943	5.61277
	5.49873	4.74238	5.01293
	7.54796	5.64888	4.98661
	5.2933	4.21583	6.1753
	4.94612	4.95339	6.1193
	5.45472	5.61457	5.83944
	4.96716	3.02719	6.94564
	4.1959	6.69533	5.69107
	3.96137	4.38245	6.10158
	6.66658	7.63948	5.44506
	4.69574	4.38636	5.53243
	5.06346	5.21732	5.12082
	3.70417	4.65742	6.69694
	5.84346	5.55877	6.15285
	5.14172	4.30482	5.52219
	4.74537	3.99683	6.76246
	4.84568	4.86603	6.36943
	4.03318	3.93091	4.47001
	5.37405	4.49438	5.5706
	3.28762	4.58139	6.11409
	4.2048	5.70214	7.29275
	4.36441	4.85411	6.08636
	7.42502	4.00509	5.22344
	2.67035	5.37889	4.95687
	4.76168	5.01068	5.96133
	5.274	5.72676	4.96579
	4.09448	3.67413	4.97024
	2.77622	3.95413	5.9747
	5.43654	6.04461	5.97916
	4.68932	4.27937	5.76126
	4.05255	4.10311	12.768
	4.66306	4.66263	4.90134
	4.40668	4.29544	6.46951
	5.91906	4.66742	5.93372
	3.64518	5.87393	5.39793
	4.02335	4.71329	6.86214
	4.22448	5.37377	7.32634
	4.07225	5.29735	10.7905
	4.1556	4.54726	5.25476
	7.9595	5.8485	5.03432
	6.835	5.4924	5.33388
	6.6936	6.8512	6.84167
	5.4875	8.1758	4.4964
	4.4525	6.5473	5.34594
	6.0481	5.3853	5.39089
	4.6248	5.0097	4.4207
	5.8119	7.2387	6.08517
	6.079	6.8781	4.80407
	7.7699	5.3839	4.25632
	6.4444	6.1726	7.30949
	6.2099	4.4631	5.45432
	7.4329	5.1269	6.52743
	6.7225	6.6608	5.12929
	5.9124	6.348	5.18828
	4.6629	5.8	4.48281
	4.4641	5.7445	6.06395
	5.7018	5.9026	6.31747
	5.8032	6.0328	5.4406
	8.3363	6.1319	5.18539
	5.0619	6.8616	6.81389
	7.2111	6.4517	5.83646
	5.7044	5.4322	6.15753
	6.5397	5.7436	4.07788
	5.8384	5.71	5.66079
	5.349	4.7779	6.09261
	7.4294	7.3093	4.0085
	5.3007	5.4031	5.44584
	5.6178	6.2809	5.1583
	7.2307	6.1086	5.1583
	6.0786	6.3476	4.96842
	6.2189	6.7549	5.65458
	6.141	6.2735	4.61011
	6.9322	4.2524	4.40616
	6.2673	5.2371	5.0142
	5.6188	7.6078	5.00343
	6.5296	5.9167	4.93887
	5.3039	6.7253	5.55745
	5.343	7.6061	4.79522
	5.7874	6.7303	5.84667
	5.4813	5.8014	6.43358
	8.4305	7.3601	4.62943
	5.1073	5.871	5.3106
	4.8437	5.065	4.44425
	6.1698	6.1509	5.37746
	6.7271	5.6242	4.96522
	4.9991	5.7484	4.42237
	6.2125	6.2334	5.5616
	6.5776	5.6007	5.24456
	5.6397	5.9291	4.97225
	7.96761	5.95678	5.04515
	6.84315	5.60064	5.34442
	6.70258	6.94947	6.85237
	5.49602	8.2741	4.50767
	4.46096	6.64561	5.35623
	6.06691	5.48359	5.40118
	4.64161	5.10795	4.43099
	5.81887	7.33687	6.09633
	6.08609	6.97626	4.82627
	7.78853	5.48099	4.27743
	6.46386	6.26942	7.31088
	6.23023	4.50989	5.46413
	7.45256	5.17369	6.53799
	6.74019	6.70765	5.1364
	5.93093	6.39479	5.1954
	4.68087	5.83684	4.48962
	4.48211	5.7813	6.07142
	5.71974	5.93944	6.32428
	5.82117	6.66959	5.44769
	8.35803	6.35968	5.19207
	5.07753	5.34023	6.82251
	7.22244	5.74333	5.84596
	5.80071	5.70964	4.10743
	5.21229	4.73758	5.65885
	7.42886	7.33951	6.0998
	5.36736	5.37529	4.04213
	5.68579	6.25273	5.45667
	7.24154	6.08044	5.16305
	6.09006	6.3198	5.16926
	6.2407	6.72708	4.97949
	6.16281	6.24502	5.67952
	6.95453	4.13387	4.62267
	6.2892	5.11856	4.41873
	5.64066	7.65909	5.02718
	6.55139	6.0678	5.01641
	5.31751	6.97692	4.95184
	5.35651	7.65731	5.56663
	5.80206	6.98045	4.81464
	5.49346	6.05111	5.15742
	8.48728	7.3099	6.44336
	5.1742	6.33182	4.65033
	4.91356	5.52582	5.32161
	6.23307	6.61127	4.44692
	6.79076	5.98285	5.37831
	5.05574	6.10685	4.97411
	6.2297	6.59811	4.4307
	6.59741	5.95428	5.56995
	5.67175	6.28262	5.24209
	5.27522	6.62094	4.98333
	7.03453	6.27976	5.32287
	4.744	3.7708	5.42052
	5.2187	5.7708	6.34595
	4.377	5.8173	5.33832
	4.735	4.6363	6.23305
	5.2354	5.8809	6.29957
	4.0267	5.1443	7.75661
	4.6237	4.8382	5.76184
	4.7504	5.9442	5.59179
	4.8266	4.1994	6.27895
	4.1959	5.2261	6.30575
	5.0033	4.206	7.5348
	4.7236	4.8541	4.65776
	4.3833	5.1914	7.93905
	4.8344	5.3789	8.36681
	3.8719	5.8241	6.83295
	4.5126	5.7268	7.92326
	4.4964	6.3264	5.78679
	4.1998	3.9541	5.96346
	3.5749	4.0201	5.31895
	4.9411	4.5814	5.91936
	3.9605	4.3232	6.48075
	5.6513	3.4451	6.9246
	3.8666	6.6953	6.96974
	3.9003	5.0089	5.55343
	5.6941	7.6395	6.20269
	4.9865	3.8304	4.69551
	4.753	5.2173	5.08759
	5.7355	4.0651	4.69573
	4.263	5.5588	3.96639
	5.9903	4.8842	4.71725
	4.7305	4.7925	5.05617
	4.6437	1.6425	5.74452
	4.3687	4.4567	4.06079
	4.6316	5.9841	3.99112
	4.3501	5.416	5.01141
	5.1753	5.3356	6.63929
	5.0302	6.6959	4.04877
	4.1671	4.1675	4.77975
	5.8191	4.4493	5.42851
	5.7858	6.6048	5.25101
	5.6121	4.9417	4.35993
	4.5588	5.5339	4.07133
	4.872	5.273	5.10843
	5.1203	4.8879	4.00166
	5.2568	6.5806	3.88701
	3.8101	4.9604	4.30628
	4.8103	4.7241	5.57401
	5.0082	3.6636	4.87657
	4.3978	5.974	4.54661
	4.4155	5.2582	4.52113
	4.9632	5.2918	5.3803
	5.2575	5.8046	6.4578
	4.1189	4.4069	5.2991
	4.8668	4.7133	6.3695
	5.2904	5.8231	6.4324
	4.1047	4.2078	8.899
	4.6121	6.3958	5.7974
	4.8911	4.7382	5.6295
	4.9531	5.101	6.3906
	4.1886	6.6963	6.4175
	5.1106	5.7625	7.6334
	4.866	3.7256	4.7359
	4.124	4.5908	7.8415
	4.7846	4.0955	9.2677
	4.614	3.5339	7.2158
	4.1073	4.2965	8.8297
	3.4984	5.6648	6.2185
	4.9501	5.3112	6.81
	3.8355	3.5129	5.6731
	5.8981	5.0958	6.2738
	3.8247	4.9841	6.8193
	3.8566	4.8501	6.8617
	5.7845	5.921	5.6003
	4.9042	6.2944	6.3888
	4.8557	5.6068	4.7034
	5.4157	6.3476	5.1118
	4.3498	5.2887	4.7036
	6.0107	4.1957	4.0325
	4.888	4.6621	4.7897
	4.6355	4.9982	5.1812
	4.2581	6.2005	5.8467
	4.6223	3.6723	3.9567
	4.2778	3.9796	3.8832
	5.3768	5.5457	4.3374
	5.0581	5.0353	8.3452
	4.1673	5.8351	4.0363
	5.9342	5.145	5.2213
	5.895	4.7673	5.8306
	5.7273	5.438	5.653
	4.4427	3.2877	4.4142
	4.8014	4.0783	4.1529
	5.1131	4.2473	5.1167
	5.2447	4.2467	4.0597
	3.9239	4.662	3.9262
	4.7841	5.2513	4.6761
	4.9842	3.8387	5.7543
	4.3192	5.6539	5.9474
	4.3328	5.6897	4.4618
	5.2281	4.9013	4.4365
	4.4679	5.4947	4.7984

## Sheet: Fig. S3F
	wildtype	Δbnr1	Δbni1				wildtype	Δbnr1	Δbni1
	6	5	6			Mean	5.38667	3.70667	4.95333
	6	5	4			SD	1.03637	0.957608	0.997231
	6	4	5			Median	5	4	5
	5	5	6
	5	4	5
	4	4	4
	4	5	6
	5	4	5
	5	2	4
	4	3	4
	6	4	5
	4	5	3
	5	6	4
	4	5	5
	5	5	6
	5	4	4
	5	4	6
	5	3	6
	4	3	5
	6	3	4
	4	6	5
	4	4	7
	7	5	5
	6	4	4
	6	5	4
	6	2	7
	4	3	6
	6	4	4
	5	3	4
	4	3	4
	4	4	6
	7	2	3
	5	4	4
	4	3	3
	5	3	6
	4	3	4
	6	2	5
	5	3	4
	6	3	4
	5	3	5
	7	4	5
	5	4	6
	6	3	5
	4	3	3
	5	4	5
	5	4	5
	6	4	4
	4	3	4
	6	2	5
	5	3	3
	5	1	4
	4	3	5
	7	2	4
	5	3	6
	4	3	4
	4	3	5
	5	3	3
	5	3	7
	5	5	4
	4	5	5
	8	4	5
	6	3	6
	6	4	4
	5	3	6
	6	4	4
	4	3	4
	6	3	6
	4	3	5
	5	5	4
	6	3	7
	3	2	5
	5	3	5
	3	3	4
	4	3	3
	5	2	4
	5	4	5
	5	4	4
	7	3	4
	5	3	7
	5	4	5
	6	3	5
	3	3	4
	4	3	4
	4	3	4
	7	3	5
	3	3	4
	5	3	5
	5	4	5
	6	4	6
	5	4	5
	3	5	5
	6	5	4
	5	3	6
	5	4	5
	5	4	5
	4	5	3
	5	5	4
	5	6	4
	5	4	3
	4	4	5
	4	6	5
	6	4	4
	5	4	6
	4	3	6
	6	5	4
	6	4	5
	6	5	4
	6	4	5
	6	3	5
	5	4	4
	7	5	5
	7	5	6
	7	3	5
	6	4	6
	6	5	5
	5	4	6
	5	4	4
	5	4	3
	7	4	6
	5	4	6
	5	3	4
	6	4	5
	4	5	5
	6	4	4
	6	5	5
	6	5	4
	5	5	6
	4	5	5
	5	6	5
	4	4	5
	8	4	6
	6	5	7
	6	4	5
	7	4	6
	5	3	5
	5	2	6
	5	5	5
	6	3	4
	5	5	5
	5	3	8
	4	3	6
	5	4	5
	6	4	5
	6	4	4
	5	3	3
	4	4	5
	5	4	6
	5	5	8
	4	4	5
	5	5	6
	4	6	6
	6	4	6
	5	4	6
	4	3	6
	6	5	4
	6	4	5
	6	5	5
	6	4	3
	6	3	5
	5	4	3
	7	5	5
	7	5	6
	7	3	5
	6	4	6
	6	5	5
	5	4	6
	5	4	4
	5	4	6
	7	4	5
	5	4	6
	5	3	6
	6	4	5
	4	5	4
	6	4	5
	6	5	5
	6	5	4
	5	5	6
	4	5	5
	5	6	4
	4	4	5
	8	4	6
	6	5	7
	6	4	5
	7	4	6
	5	3	6
	5	2	6
	5	5	5
	6	3	7
	5	5	5
	5	3	6
	4	3	5
	5	4	5
	6	4	4
	6	4	5
	5	3	6
	4	4	4
	5	4	6
	5	5	6
	4	4	5
	5	5	6
	6	4	6
	6	3	5
	4	4	5
	6	4	5
	6	3	4
	6	4	5
	4	3	5
	8	2	6
	6	3	4
	7	3	6
	5	4	5
	7	3	5
	7	2	6
	6	3	3
	5	1	4
	5	3	5
	5	2	5
	6	4	4
	7	3	6
	5	3	4
	7	3	5
	4	3	5
	4	5	4
	6	3	5
	5	2	4
	7	3	4
	6	3	7
	5	4	6
	5	2	4
	6	3	5
	7	3	5
	5	1	4
	7	4	4
	6	3	5
	8	3	4
	7	5	3
	6	3	4
	5	5	5
	5	4	3
	5	3	4
	4	3	6
	5	4	5
	6	4	6
	6	4	5
	6	2	4
	6	4	5
	4	3	5
	4	5	4
	7	2	5
	6	4	4
	6	3	7
	6	2	4
	4	3	5
	6	3	5
	6	3	6
	6	3	5
	4	4	4
	8	3	6
	6	4	5
	7	4	4
	5	3	5
	7	3	5
	7	4	6
	6	3	5
	5	5	5
	5	3	4
	5	5	5
	6	4	4
	7	2	4
	5	4	7
	7	4	6
	4	4	7
	4	3	5
	6	3	4
	5	4	5
	7	4	6
	6	4	5
	5	3	4
	5	2	5
	6	3	6
	7	4	4
	5	4	6
	7	3	4
	6	4	7
	7	5	4
	6	4	5
	5	3	6
	5	3	6
	5	4	4
	4	4	6
	5	4	3
	6	2	4
	6	4	6
	6	3	7
	6	5	6
	4	2	5
	4	4	6
	7	3	5
	6	4	4
	5	3	5

## Sheet: Fig. S3H
	mNG-(AS)Tpm1			mNG-(AS)Tpm2						mNG-(AS)Tpm1			mNG-(AS)Tpm2
	wildtype	Δbnr1	Δbni1	wildtype	Δbnr1	Δbni1				wildtype	Δbnr1	Δbni1	wildtype	Δbnr1	Δbni1
	0.752467	1.02488	0.848051	0.822913	1.20854	0.653721			Mean	0.89103	1.109	0.76029	0.902281	1.04341	0.757523
	1.32603	1.21894	0.869514	1.37966	0.813078	0.701852			SD	0.188272	0.214315	0.177862	0.158669	0.227538	0.172546
	0.749905	1.02296	0.98128	1.01883	1.00701	0.732938			Median	0.850012	1.10639	0.770055	0.877018	1.00426	0.740258
	0.953268	0.762424	1.0049	0.849148	0.74638	0.896299
	0.492397	1.14261	0.530442	0.925039	1.16076	0.73318
	1.08837	1.4941	0.810295	0.875757	1.13304	0.616732
	0.695895	1.34998	1.22019	0.807843	1.02469	0.823053
	0.98395	1.17006	0.793073	0.932339	0.864878	0.891601
	0.845946	0.811371	0.679153	0.816671	1.49309	0.729555
	0.816138	1.02296	0.771618	1.19263	1.45411	0.891744
	1.16629	0.939826	0.950651	1.03977	0.825339	0.741582
	0.845946	1.04942	0.768492	0.897692	1.50074	0.993983
	1.16847	0.655001	0.81424	1.04311	1.15885	1.06891
	0.816138	0.86917	0.820836	0.766209	0.909617	0.899055
	0.805112	1.10205	1.18915	0.86364	0.921068	0.560304
	0.753282	0.946373	0.900404	0.641721	0.94815	0.864994
	0.82868	0.844551	0.778377	0.835387	0.851147	0.839801
	1.09357	1.1752	0.754627	0.842068	1.47689	0.795106
	1.15088	1.46407	0.746093	0.871588	1.15399	0.450779
	0.888596	0.756048	0.845348	0.815531	1.22818	0.529434
	0.623764	1.16231	0.82855	0.760662	1.40119	0.728767
	0.753282	1.03914	0.773683	1.11671	0.797174	0.616057
	0.597468	1.12055	0.762402	0.862743	0.775624	0.571158
	0.908365	1.13522	0.952306	0.868902	1.33857	0.687168
	0.904842	0.810279	0.756038	0.999536	1.0015	0.753993
	1.05646	1.12757	0.702911	0.878279	0.881814	0.795572
	0.78275	1.60079	0.789954	0.89984	1.49981	0.344518
	1.35266	0.67749	0.484849	0.644398	1.12858	0.33915
	0.877019	0.986163	0.765548	0.931969	1.22267	0.928743
	0.854078	1.07698	0.547359	0.677036	1.1203	0.822334
	0.798517	1.03003	0.54052	0.941742	0.779767	0.738934
	0.816646	1.34167	0.725618	0.892894	1.19939	0.656037
	0.636569	1.00232	0.494212	1.00482	0.849054	1.0993
	0.749478	1.25749	0.566523	1.18863	0.826523	0.609908
	0.95828	1.41291	0.85528	0.959427	0.845228	0.823951
	0.906564	1.37755	0.419867	0.916295	1.07641	0.673725
	0.913217	1.37969	0.788573	1.01922	0.814751	0.841727
	0.8294	1.09798	0.785038	0.720002	0.877926	0.98825
	1.14946	1.08549	0.992562	0.725322	1.2241	0.637788
	1.15915	1.24186	0.63117	1.24342	0.882046	0.625386
	0.908528	1.03027	0.737577	0.753521	1.17327	0.55017
	1.15832	1.25098	0.898484	0.615571	0.925988	0.966187
	0.725826	1.09618	0.701158	0.98576	1.06225	0.669844
	0.633705	1.17313	0.494991	0.966119	0.893728	0.87078
	0.664495	1.50292	0.559872	0.862792	0.894871	0.896446
	0.82221	1.1652	0.745687	1.03337	1.23979	0.646995
	1.08899	1.11074	0.976061	1.10077	0.617135	1.08638
	0.913823	1.12734	0.684903	0.663027	0.878677	0.949328
	0.8071	1.28822	0.352637	0.77527	1.18866	0.834355
	0.979226	0.919619	0.623437	0.868486	0.874348	0.708581

## Sheet: Fig. S4B
	---	Δbnr1	Δbni1				---	Δbnr1	Δbni1
	3.82852	3.9217	2.8			Mean	4.27483	3.58074	3.65626
	3.90504	2.4904	4			SD	0.665408	0.678314	0.870085
	3.88482	2.9618	5.2			Median	4.43064	3.6649	3.74015
	4.66821	3.9445	2.86
	3.49554	3.2969	2.25
	4.39966	3.9744	2.92
	4.06185	2.5436	2.639
	4.76455	3.0898	4.05
	3.33045	2.9505	4.24
	3.0361	4.3479	5.244
	3.51746	4.8993	3.9932
	4.05361	3.6778	3.6476
	4.78525	2.4706	3.4328
	4.95335	4.0576	2.9374
	3.73675	3.5353	5.0123
	4.76102		4.496
	3.39744		2.501
	3.58338		3.9063
	3.00869		4.311
	4.81277		4.734
	4.59863		4.1542
	3.7565		3.822
	4.85541		2.177
	4.32479		2.3454
	3.02851		2.078
	3.65045		3.1011
	4.25586	2.4977	3.5073
	3.95053	3.4165	4.1731
	4.49373	2.9361	4.8702
	3.01643	3.2047	4.203
	3.85816	4.6148	3.2876
	3.09936	4.6148	4.041
	5.66594	4.0459	2.4893
	3.11851	2.8876	4.6743
	4.65344	3.9858	3.545
	4.61383	3.5832	2.481
	3.76278	2.1166	4.814
	3.61042	2.6424	2.4238
	3.3838	2.9912	2.6289
	3.77496	3.0762	3.2019
	3.05307	4.2066	4.2298
	4.4107		4.0213
	4.83123		3.6129
	5.59028		4.365
	4.26241		3.692
	3.95428		3.596
	3.59931		4.6447
	4.24343		4.7569
	4.97464		4.7255
	5.17743		4.679
	4.44528		4.6174
	5.08957		4.0935
	5.06028	3.7497	2.511
	5.11886	4.5843	3.1619
	3.85528	4.2588	3.9212
	4.88457	4.2171	4.274
	4.53313	3.2127	4.159
	4.79671	3.8221	3.7673
	4.826	3.3168	4.1095
	5.00171	3.6241	4.2779
	4.70885	4.3262	3.713
	4.94314	3.9022	3.7023
	3.91385	3.9741	4.5996
	4.59171	3.6649	4.669
	3.73814	4.4613	3.674
	4.67957	3.2611	3.597
	4.47456	3.7758	4.097
	4.41599		4.608
	4.50385		2.79
	4.62099		2.429
	4.56242		2.695
	5.031		2.345
	4.76742		1.781
	4.65028		2.4007
	4.97243		3.4
	5.14814		2.967

## Sheet: Fig. S4C
	---	Δbnr1	Δbni1				---	Δbnr1	Δbni1
	4	2	3			Mean	4.05263	3.31111	3.32895
	3	3	2			SD	0.798244	0.820815	1.03779
	4	3	4			Median	4	3	3
	4	4	2
	4	4	3
	4	3	2
	4	4	5
	4	3	4
	5	2	3
	4	2	3
	5	4	5
	5	3	4
	3	3	4
	4	3	4
	5	5	2
	5		2
	3		3
	5		4
	3		4
	4		4
	5		5
	5		3
	5		4
	4		3
	3		2
	2		4
	4	2	3
	4	3	4
	5	4	5
	3	3	3
	4	2	5
	5	4	3
	5	4	4
	5	5	4
	4	4	4
	3	3	4
	4	4	5
	2	3	3
	4	3	3
	3	4	3
	4	4	3
	4		5
	4		3
	4		1
	5		2
	3		3
	3		4
	4		2
	3		3
	5		1
	4		1
	4		4
	3	3	2
	4	3	4
	4	2	4
	5	3	3
	5	4	4
	4	5	5
	5	4	4
	5	4	3
	3	3	4
	4	3	3
	3	3	4
	3	2	3
	5	4	4
	3	3	3
	4	3	3
	4		3
	5		4
	4		5
	4		4
	5		2
	4		3
	5		2
	5		1
	4		3

## Sheet: Fig. S4E
	---	Δbnr1	Δbni1				---	Δbnr1	Δbni1
	7	4	5			Mean	6.11765	4.62222	4.45098
	7	4	5			SD	1.12511	0.716332	0.878948
	6	5	5			Median	6	5	4
	8	6	4
	5	3	4
	6	5	4
	6	4	2
	7	6	4
	6	5	5
	5	4	4
	8	5	4
	8	4	3
	7	5	4
	6	4	6
	6	5	4
	6	5	5
	7	4	5
	7	5	5
	5	5	4
	6	3	5
	7	5	4
	7	4	4
	8	4	6
	4	4	6
	6	5	5
	6	4	6
	7	5	6
	5	5	5
	5	5	5
	5	5	5
	7	4	5
	6	5	4
	5	4	4
	5	4	3
	6	5	4
	3	5	4
	6	5	4
	8	4	5
	4	5	3
	6	4	5
	7	4	5
	5	5	6
	8	6	4
	6	5	4
	5	6	4
	6		3
	6		4
	7		4
	6		5
	6		4
	5		4

[truncated: 12 more sheets: Fig. S4F, Fig. S5C, Fig. S5D, Fig. S5E, Fig. S5F, Fig. S7B, Fig. S7C, Fig. S8C, Fig. S8E, Fig. S9C, Fig. S9D, Fig. S9F]
